# Supplementary material for: Lonicera Caerulea Juice Alleviates Alcoholic Liver Disease by Regulating Intestinal Flora and the FXR-FGF15 Signaling Pathway
Source: Nutrients. 2023 Sep 17;15(18):4025. doi: 10.3390/nu15184025 (PMC10534805; doi:10.3390/nu15184025)
Supplement: Supplementary file 1 [file nutrients-15-04025-s001.zip]

Archive with 1 entries (1 files):
- nutrients-2566294-supplementary.pdf
